# Supplementary material for: Optimization of CRISPR/Cas System for Improving Genome Editing Efficiency in Plasmodium falciparum
Source: Front Microbiol. 2021 Jan 8;11:625862. doi: 10.3389/fmicb.2020.625862 (PMC7819880; doi:10.3389/fmicb.2020.625862)
Supplement: Supplementary file 2 [file Table_1.XLSX]

## Sheet: Sheet1
For Verification			Notes
P1	Cas9i-VF	CCAGGCTGATGAAGACATCG	Cas9i
P2	Cas9i-VR1	GAACATATTTATTAAATCTAGAGGT
P3	Cas9i-VR2	CATTTGGGTTATATATTTCGTCC
P4	ARP6-VF1	TATAATATTGATAAGTGTAATGGGAG	ARP6-HA-Ty1Cas9i
P5	ARP6-VR1	ATCTAATGGGTCTTGATTAGTGTGT
P6	ARP6-VF2	GGTACCGCTGCCGCAGCGGTAGATGC
P7	ARP6-VR2	GCTTTACAAATGAATTCAGAAG
P8	ARP6-VF3	CAAATGAGAGAATAGGTATTCCAG	ARP6-HA(dual/Cpf1)
P9	ARP6-VR3	GCATAGTCTGGTACGTCATAGG
P10	ARP6-VR4	ATTTGACGCCTTTATATAGTG
P11	ARP4-VF1	AGAATTTTTTGAATTACCTGATGG	ARP4-Ty1(dual)
P12	ARP4-VR1	GTCAAGAGGATCCTGGTTTG
P13	ARP4-VR2	ATTTGAATAAAAGCATAAACTGT
P14	Sir2B-VF	TCTTTGCATCATCGATGTGG	Sir2BCas9i
P15	Sir2B-VR	ATGCTTCATTTTAATATTGTGTATTG
P16	Sir2B-VF1	ATTCAGGTGCTGGCATATCAAC	Sir2BCpf1
P17	Sir2B-VR1	CTACCACAAAAATCACATCTTTCTG
P18	K13-VF	ATGGAAGGAGAAAAAGTAAAAAC	K13Cas9i
P19	K13-VR	ACACCATTTAGAAATTGCCATC
For Construction
P20	P230p-F	CGCATCAGGCGCCAGcctaggCGGGGAGGGTGATGATGAAG	Cas9i construction
P21	P230p-R	GAAATCTAGAGGTACgaattcTTATATGTGGAGTGGTGGCTTC
P22	DHODH-F	CCTAAAACTTACAAACCATGGTGATAAATGACAGCCAGTTTAACTACCAAG
P23	HRP-R	GAATTCGTACCTCTAGATTTAATAAATATGTTCTTAT
P24	Sir2B-CsgF	TAAGTATATAATATTTTAGATGGATAAGAGCTAGC	Si2B_sgRNA(Cas9)
P25	Sir2B-CsgR	TTCTAGCTCTAAAACGCTAGCTCTTATCCATCTAA
P26	Arp6-CsgF	TAAGTATATAATATTAAGAGTCTAAAGTTTGGAAT	ARP6_sgRNA(Cas9)
P27	Arp6-CsgR	TTCTAGCTCTAAAACATTCCAAACTTTAGACTCTT
P28	Sir2B-CsP1	GCGGCCCTAGTCTAGGGCGCGCCGATGTGATTTTTGTGGTAGAAGAT	Sir2B-mut_HR(Cas9)
P29	Sir2B-CsP2	TTTAGATGGATAAGAcgatGCCGGGACTATGTAAAAAC
P30	Sir2B-CsP3	GTTTTTACATAGTCCCGGCatcgTCTTATCCATCTAAA
P31	Sir2B-CsP4	TTTTTTTACAAAATGCTTAAGATGCTTCATTTTAATATTGTGTATTG
P32	Arp6-CsP1	GCCCTAGTCTAGGGCGCGCCaaaattacaaccacatttatcatacc	ARP6-HA-Ty1_HR(Cas9)
P33	Arp6-CsP2	TACCtgcgtcttttttTctGttccaaactttagactctttac
P34	HATy1-F	gAaaaaaagacgcaGGTACCGCTGCCGCAGCGGTAGATGC
P35	HATy1-R	attaacattGCGGCCGCTCAATCTAATGGGTCTTGATTAGTGTGT
P36	Arp6-CsP3	TGAGCGGCCGCaatgttaatggatatataaagaataaagtc
P37	Arp6-CsP4	TTTTTTTACAAAATGCTTAAGATTTGACGCCTTTATATAGTGAGC
P38	KS-sgF	TAAGTATATAATATTGATGATCTAGGGGTATTCAAGTTTTAGAGCTAGAAATAGCAAG	dual-K13-Si2B_sgRNA array
P39	KS-sgR	ttctagctctaaaacGCTAGCTCTTATCCATCTAAAAAAAAATATaagcaccgactcggtgcc
P40	AA-sgF	TAAGTATATAATATTaagagtctaaagtttggaatGTTTTAGAGCTAGAAATAGCAAG	dual-ARP4-ARP6_sgRNA array
P41	AA-sgR	ttctagctctaaaacgattcatgatattcctttttagaaacccacaagcaccgactcggtgcc
P42	K13-CsP1	GCGGCCCTAGTCTAGGGCGCGCCGAAGCCTTGTTGAAAGAAGCAG	dual-K13-Si2B_HR
P43	K13-CsP2	ATTATCAAAAGCAACAtACATAGCTGATGATCTAGGGGTgTTaAgAGGTGCCACCTCTA
P44	K13-CsP3	GATCATCAGCTATGTaTGTTGCTTTTGATAAT
P45	K13-CsP4	ACACCATTTAGAAATTGCCATC
P46	Sir2B-CsP5	GATGGCAATTTCTAAATGGTGTGATGTGATTTTTGTGGTAGAAGAT
P47	Arp6-CsP5	GCGGCCCTAGTCTAGGGCGCGCCCCACAAGATATAAATTTAGAGCATTG	dual-ARP4-ARP6_HR
P48	Arp6-CsP6	CACATCGTAAGGGTACTGCAGTGCGTCTTTTTTtCTgTTCCAAACTTTAG
P49	HA-F	TACCCTTACGATGTGCCT
P50	HA-R	TGCATAGTCTGGTACGTC
P51	Arp6-CsP7	CCTATGACGTACCAGACTATGCATAAAATGTTAATGGATATATAAAGAATAAAG
P52	Arp6-CsP8	ATTTGACGCCTTTATATAGTGAGC
P53	Arp4a-CsP1	GCTCACTATATAAAGGCGTCAAATGCTGAACATTTATTTCATTCTATACC
P54	Arp4a-CsP2	aaaacatcgatcaagtatgatattatgtcctgaCtcGtgGtattcctttttagaaac
P55	Ty1-F	catacttgatcgatgttttCTCGAGGAAGTACATACTAACCAAG
P56	Ty1-R	GTCAAGAGGATCCTGGTTTG
P57	Arp4a-CsP3	CAAACCAGGATCCTCTTGACTAAAAAGAAAAAAAAAAAAAAATAGGGATATATG
P58	Arp4a-CsP4	TTTTTTTACAAAATGCTTAAGATTTGAATAAAAGCATAAACTGTTACC
P59	Flag-F	CACATTTCGAATAAActcgagATGGACTATAAGGACCACG	pUF1-AsCpf1_construction
P60	NLS-R1	TTTTTGCCTGGCCGGCCTTTTTCGTGGCCGCCGGCCTTTTGGATCCGGCGCGCCAGGCTGCTGGGACTCCGTG
P61	NLS-R2	taagtcgacctgcagggtaccCCCGGGTTACTTTTTCTTTTTTGCCTGGCCGG
P62	Cpf1-F	GGAGTCCCAGCAGCCTGGCGCGCCACACAGTTCGAGGGCTTTAC
P63	Cpf1-R	GGCCGCCGGCCTTTTGGATCCGTTGCGCAGCTCCTGGAT
P64	U6-F	TAAGTATATAATATTGGAATTTCTACTCTTGTAGATCTGCAGATGCCTCGAGTTTTTTATTATTTCCTATAAAATAATA	AsCpf1-crRNA_construction
P65	U6-R	CGAAAAGTGCCACCTGACGTC
P66	Sir2B-AsgF	TCTACTCTTGTAGATTATGATCATTCGATCCTACAGAA	Sir2B_crRNA(Cpf1)
P67	Sir2B-AsgR	TAGGAAATAATAAAAAATTCTGTAGGATCGAATGATCATA
P68	Arp6-AsgF	TCTACTCTTGTAGATCTATTCCAAACTTTAGACTCTTT	ARP6_crRNA(Cpf1)
P69	Arp6-AsgR	TAGGAAATAATAAAAAAAAAGAGTCTAAAGTTTGGAATAG
P70	Sir2B-AsP1	GCGGCCCTAGTCTAGGGCGCGCCTGGACAAATGAACACCTTAACGA	Sir2B-mut_HR(Cpf1)
P71	Sir2B-AsP2	TAGTGTGGTCGTTCGATCCTACAGAATTG
P72	Sir2B-AsP3	CAATTCTGTAGGATCGAACGACCACACTAATAAAGAAAGTATTC
P73	Sir2B-AsP4	TTTTTTTACAAAATGCTTAAGCTACCACAAAAATCACATCTTTCTG
P74	Arp6-AsP1	GCGGCCCTAGTCTAGGGCGCGCCCCACAAGATATAAATTTAGAGCATTG	ARP6-HA_HR(Cpf1)
P75	Arp6-AsP2	CACATCGTAAGGGTACTGCAGTGCGTCTTTcTTCCggTTCCAAACTTTAGAC
P76	Arp6-AsP3	CCTATGACGTACCAGACTATGCATAAAATGTTAATGGATATATAAAGAATAAAG
P77	Arp6-AsP4	TTTTTTTACAAAATGCTTAAGATTTGACGCCTTTATATAGTGAGC
